# Supplementary material for: Recent developments in classical density modification
Source: Acta Crystallogr D Biol Crystallogr. 2010 Mar 24;66(Pt 4):470–8. doi: 10.1107/S090744490903947X (PMC2852311; doi:10.1107/S090744490903947X)
Supplement: Supplementary file 1 [file d-66-00470-sup1.txt]

These are the details of the JCSG datasets used in testing Parrot.
To reproduce the calculations, you will need access to the JCSG data
archive, at:
http://www.jcsg.org/scripts/prod/structure_gallery/gallery.shtml

Download the datafiles for the named PDBid and unpack. Go to the
DATA_PROCESSING/Phasing directory, and select the named MTZ file.

In each case the relevent MTZ columns are FP, SIGFP, HLA, HLB, HLC, HLD

PDBid   Phasing file
1o6a    5995-TM0680-1-reflect_file.mtz
1vjf    T1823-13421216-2-reflect_file.mtz
1vjn    2437-TM0207-1-reflect_file.mtz
1vjo    T1744-17130350-3-reflect_file.mtz
1vjr    3787-TM1742-2-reflect_file.mtz
1vjv    T1195-YFR010W-1-reflect_file.mtz
1vjx    9892-TM1526-1-reflect_file.mtz
1vjz    9774-TM1752-2-reflect_file.mtz
1vk2    9969-TM0511-2-reflect_file.mtz
1vk3    S2367-TM1246-1-reflect_file.mtz
1vk4    10270-TM0415-1-reflect_file.mtz
1vk8    9172-TM0486-1-reflect_file.mtz
1vk9    9168-TM1506-1-reflect_file.mtz
1vkb    8591-13879369-2-reflect_file.mtz
1vkd    9664-TM1225-2-reflect_file.mtz
1vkh    T2091-YDR428C-1-reflect_file.mtz
1vkm    S1895-TM1464-1-reflect_file.mtz
1vkn    S1714-TM1782-1-reflect_file.mtz
1vku    10641-TM0175-1-reflect_file.mtz
1vkw    10230-TM1586-3-reflect_file.mtz
1vky    S1584-TM0574-1-reflect_file.mtz
1vkz    9766-TM1250-2-reflect_file.mtz
1vl0    T2735-15025322-1-reflect_file.mtz
1vl4    10690-TM0727-1-reflect_file.mtz
1vl5    T2972-10174951-1-reflect_file.mtz
1vl6    T1374-TM0542-2-reflect_file.mtz
1vlc    10594-TM0556-1-reflect_file.mtz
1vli    T2998-2636322-1-reflect_file.mtz
1vll    T1617-2648890-2-reflect_file.mtz
1vlm    S2452-TM1293-1-reflect_file.mtz
1vlo    11274-NP417381-1-reflect_file.mtz
1vlu    T32-YOR323C-1-reflect_file.mtz
1vme    10301-TM0755-1-reflect_file.mtz
1vmf    12690-10176122-1-reflect_file.mtz
1vmg    12058-13816655-1-reflect_file.mtz
1vmi    11039-NP416953-1-reflect_file.mtz
1vp4    11504-TM1131-1-reflect_file.mtz
1vp7    12217-33563829-1-reflect_file.mtz
1vp8    11921-2650543-1-reflect_file.mtz
1vpb    11820-29340964-2-reflect_file.mtz
1vpg    12316-13277653-1-reflect_file.mtz
1vpj    12287-2649494-1-reflect_file.mtz
1vpm    T3681-NP_241664.1-1-reflect_file.mtz
1vpy    11859-29342463-1-reflect_file.mtz
1vpz    12562-9946807-1-reflect_file.mtz
1vqr    12547-6967725-1-reflect_file.mtz
1vqs    T3695-NP_356412.1-1-reflect_file.mtz
1vqy    T3702-NP_396154.1-1-reflect_file.mtz
1vqz    12525-14972639-2-reflect_file.mtz
1vr0    11785-15026306-1-reflect_file.mtz
1vr3    12488-13543033-1-reflect_file.mtz
1vr5    13193-TM1223-1-reflect_file.mtz
1vr8    13219-TM1622-2-reflect_file.mtz
1vr9    13140-TM0892-1-reflect_file.mtz
1vrb    T1572-2636534-1-reflect_file.mtz
1z82    13120-TM0378-1-reflect_file.mtz
1z85    12972-TM1380-2-reflect_file.mtz
1zej    T4011-NP_070841.1-1-reflect_file.mtz
